# Supplementary material for: An N-glycome tissue atlas of 15 human normal and cancer tissue types determined by MALDI-imaging mass spectrometry
Source: Sci Rep. 2024 Jan 4;14:489. doi: 10.1038/s41598-023-50957-w (PMC10766640; doi:10.1038/s41598-023-50957-w)
Supplement: Supplementary file 3 — Supplementary Table 1. [file 41598_2023_50957_MOESM3_ESM.xlsx]

## Sheet: Sheet1
BlockIdentifier	Row	Col	TissueID	Diagnosis
TMA-1 011216	A	1	Bladder1	invasive carcinoma, high grade
TMA-1 011216	A	2	Bladder1	Normal
TMA-1 011216	A	3	Bladder2	invasive carcinoma, high grade
TMA-1 011216	A	4	Bladder2	Normal
TMA-1 011216	A	5	Bladder3	invasive carcinoma, high grade
TMA-1 011216	A	6	Bladder3	Normal
TMA-1 011216	A	7	Bladder4	invasive carcinoma + in situ carcinoma, poorly differentiated
TMA-1 011216	A	8	Bladder4	Normal
TMA-1 011216	A	9	Breast1	invasive ductal carcinoma, multifocal Nottingham combined histologic grade 3
TMA-1 011216	A	10	Breast1	Normal
TMA-1 011216	A	11	Breast2	invasive ductal carcinoma + extensive ductal carcinoma in situ (comedo cribiform and solid types), Nottingham combined histologic grade 2/3, high grade
TMA-1 011216	A	12	Breast2	Normal
TMA-1 011216	B	1	Breast3	invasive ductal carcinoma, grade 3/3
TMA-1 011216	B	2	Breast3	Normal
TMA-1 011216	B	3	Colon1	adenocarcinoma, well differentiated mucinous subtypes, nuclear grade 3, architectural grade 1
TMA-1 011216	B	4	Colon1	Normal
TMA-1 011216	B	5	Colon2	invasive adenocarcinoma, moderately differentiated with prominent mucinous component
TMA-1 011216	B	6	Colon2	Normal
TMA-1 011216	B	7	Colon3	invasive adenocarcinoma, moderately differentiated
TMA-1 011216	B	8	Colon3	Normal
TMA-1 011216	B	9	Colon4	invasive adenocarcinoma, well to moderately differentiated
TMA-1 011216	B	10	Colon4	Normal
TMA-1 011216	B	11	Colon5	invasive adenocarcinoma, moderately differentiated with focal signet ring features
TMA-1 011216	B	12	Colon5	Normal
TMA-1 011216	C	1	Colon6	invasive adenocarcinoma, moderately differentiated
TMA-1 011216	C	2	Colon6	Normal
TMA-1 011216	C	3	Colon7	adenocarcinoma, moderately to poorly differentiated of cecum arising within a villous adenocarcinoma
TMA-1 011216	C	4	Colon7	Normal
TMA-1 011216	C	5	Kidney1	carcinoma, clear cell type, Furhman nuclear grade 2/4
TMA-1 011216	C	6	Kidney1	Normal
TMA-1 011216	C	7	Kidney2	carcinoma, clear cell type, Furhman nuclear grade 2/4
TMA-1 011216	C	8	Kidney2	Normal
TMA-1 011216	C	9	Kidney3	carcinoma. clear cell type, Furhman nuclear grade 2
TMA-1 011216	C	10	Kidney3	Normal
TMA-1 011216	C	11	Liver1	carcinoma
TMA-1 011216	C	12	Liver1	Normal
TMA-1 011216	D	1	Liver2	carcinoma
TMA-1 011216	D	2	Liver2	Normal
TMA-1 011216	D	3	Liver3	carcinoma, fibrolamellar variant with clear cell features
TMA-1 011216	D	4	Liver3	Normal
TMA-1 011216	D	5	Liver4	carcinoma, well differentiated
TMA-1 011216	D	6	Liver4	Normal
TMA-1 011216	D	7	Lung1	invasive adenocarcinoma, moderately differentiated
TMA-1 011216	D	8	Lung1	Normal
TMA-1 011216	D	9	Lung2	invasive adenocarcinoma, moderately differentiated, tumor necrosis present
TMA-1 011216	D	10	Lung2	Normal
TMA-1 011216	D	11	Lung3	adenocarcinoma, moderately differentiated
TMA-1 011216	D	12	Lung3	Normal
TMA-1 011216	E	1	Lung4	adenocarcinoma, well and poorly differentiated, extensive tumor necrosis
TMA-1 011216	E	2	Lung4	Normal
TMA-1 011216	E	3	Lung5	adenocarcinoma, moderately differentiated with bronchioalveolar features
TMA-1 011216	E	4	Lung5	Normal
TMA-1 011216	E	5	Lung6	invasive adenocarcinoma, moderately differentiated
TMA-1 011216	E	6	Lung6	Normal
TMA-1 011216	E	7	Pancreas1	invasive adenocarcinoma, well differentiated
TMA-1 011216	E	8	Pancreas1	Normal
TMA-1 011216	E	9	Pancreas2	invasive adenocarcinoma
TMA-1 011216	E	10	Pancreas2	Normal
TMA-1 011216	E	11	Pancreas3	ductal adenocarcinoma, moderately to poorly differentiated
TMA-1 011216	E	12	Pancreas3	Normal
TMA-1 011216	F	1	Pancreas4	adenocarcinoma, moderately differentiated
TMA-1 011216	F	2	Pancreas4	Normal
TMA-1 011216	F	3	Pancreas5	invasive adenocarcinoma, contains stomach and duodenum, moderately to poorly differentiated
TMA-1 011216	F	4	Pancreas5	Normal
TMA-1 011216	F	5	Prostate1	adenocarcinoma, Gleason score 3+4
TMA-1 011216	F	6	Prostate1	Normal
TMA-1 011216	F	7	Prostate2	adenocarcinoma, Gleason Score 3+3
TMA-1 011216	F	8	Prostate2	Normal
TMA-1 011216	F	9	Prostate3	adenocarcinoma, Gleason score 3+4
TMA-1 011216	F	10	Prostate3	Normal
TMA-1 011216	F	11	Thyroid1	anaplastic carcinoma, background of follicular variant papillary carcinoma
TMA-1 011216	F	12	Thyroid1	Normal
TMA-1 011216	G	1	Thyroid2	papillary carcinoma, well differentiated
TMA-1 011216	G	2	Thyroid2	Normal
TMA-1 011216	G	3	Thyroid3	invasive papillary carcinoma, well to moderately differentiated
TMA-1 011216	G	4	Thyroid3	Normal
TMA-1 011216	G	5	Thyroid4	papillary carcinoma, microfollicular variants
TMA-1 011216	G	6	Thyroid4	Normal
TMA-1 011216	G	7	Thyroid5	steatosis and fibrosis regenerative nodules focally stage 3
TMA-1 011216	G	8	Thyroid5	Normal
TMA-1 011216	G	9	Thyroid6	papillary carcinoma, diffuse sclerosing variant
TMA-1 011216	G	10	Thyroid6	Normal
TMA-1 011216	G	11	Uterus1	endometrioid adenocarcinoma, focal villoglandular features, architectural grade 2, nuclear grade 3
TMA-1 011216	G	12	Uterus1	Normal
TMA-1 011216	H	1	Uterus2	endometrioid adenocarcinoma, architecturally grade 1, nuclear grade 2
TMA-1 011216	H	2	Uterus2	Normal
TMA-1 011216	H	3	Uterus3	endometrioid adenocarcinoma, type Figo grade 1, architectural grade 1, nuclear grade 2
TMA-1 011216	H	4	Uterus3	Normal
TMA-2 121416	A	1	Breast4	invasive ductal, moderately differentiated
TMA-2 121416	A	2	Breast4	Normal
TMA-2 121416	A	3	Breast5	invasive ductal, poorly differentiated
TMA-2 121416	A	4	Breast5	Normal
TMA-2 121416	A	5	Breast6	Invasive ductal, well differentiated
TMA-2 121416	A	6	Breast6	Normal
TMA-2 121416	A	7	Breast7	Invasive lobular
TMA-2 121416	A	8	Breast7	Normal
TMA-2 121416	A	9	Cervix1	inv squamous cell carcinoma, well differentiated
TMA-2 121416	A	10	Cervix1	Normal
TMA-2 121416	A	11	Cervix2	non-keratinizing squamous cell carcinoma, moderately differentiated (c/w glassy cell)
TMA-2 121416	A	12	Cervix2	Normal
TMA-2 121416	B	1	Cervix3	moderately differentiated squamous cell carcinoma, non-keratinizing
TMA-2 121416	B	2	Cervix3	Normal
TMA-2 121416	B	3	Cervix4	moderately differentiated squamous cell carcinoma, non-keratinizing
TMA-2 121416	B	4	Cervix4	Normal
TMA-2 121416	B	5	Colon8	invasive adenocarcinoma, moderately differentiated
TMA-2 121416	B	6	Colon8	Normal
TMA-2 121416	B	7	Colon9	invasive adenocarcinoma, well differentiated
TMA-2 121416	B	8	Colon9	Normal
TMA-2 121416	B	9	Colon10	invasive adenocarcinoma, moderately differentiated
TMA-2 121416	B	10	Colon10	Normal
TMA-2 121416	B	11	Esophagus1	squamous cell carcinoma, well differentiated
TMA-2 121416	B	12	Esophagus1	Normal
TMA-2 121416	C	1	Esophagus2	adenocarcinoma, well differentiated
TMA-2 121416	C	2	Esophagus2	Normal
TMA-2 121416	C	3	Esophagus3	adenocarcinoma, well differentiated
TMA-2 121416	C	4	Esophagus3	Normal
TMA-2 121416	C	5	Esophagus4	adenocarcinoma, moderately differentiated
TMA-2 121416	C	6	Esophagus4	Normal
TMA-2 121416	C	7	Esophagus5	invasive adenocarcinoma, moderately differentiated, mucinous type
TMA-2 121416	C	8	Esophagus5	Normal
TMA-2 121416	C	9	Gastric1	adenocarcinoma, signet ring type
TMA-2 121416	C	10	Gastric1	Normal
TMA-2 121416	C	11	Gastric2	undifferentiated gastric carcinoma
TMA-2 121416	C	12	Gastric2	Normal
TMA-2 121416	D	1	Gastric3	adenocarcinoma, well differentiated
TMA-2 121416	D	2	Gastric3	Normal
TMA-2 121416	D	3	Gastric4	adenocarcinoma, signet ring type
TMA-2 121416	D	4	Gastric4	Normal
TMA-2 121416	D	5	Glioma1	anaplastic astrocytoma (III/IV)
TMA-2 121416	D	6	Glioma1	Normal
TMA-2 121416	D	7	Head&Neck1	adeno of parotid gland
TMA-2 121416	D	8	Head&Neck1	Normal
TMA-2 121416	D	9	Lung7	adenocarcinoma, moderately differentiated
TMA-2 121416	D	10	Lung7	Normal
TMA-2 121416	D	11	Lung8	adeno
TMA-2 121416	D	12	Lung8	Normal
TMA-2 121416	E	1	Lung9	squamous cell carcinoma, moderately differentiated
TMA-2 121416	E	2	Lung9	Normal
TMA-2 121416	E	3	Lung10	squamous cell carcinoma, well differentiated
TMA-2 121416	E	4	Lung10	Normal
TMA-2 121416	E	5	Lung11	adenocarcinoma, moderately to poorly differentiated
TMA-2 121416	E	6	Lung11	Normal
TMA-2 121416	E	7	Melanoma1	melanoma
TMA-2 121416	E	8	Melanoma1	Normal
TMA-2 121416	E	9	Skin1	basal cell carcinoma with aggressive growth pattern
TMA-2 121416	E	10	Skin1	Normal
TMA-2 121416	E	11	Skin2	basal cell carcinoma
TMA-2 121416	E	12	Skin2	Normal
TMA-2 121416	F	1	Skin3	basal cell carcinoma with squamous differentiation
TMA-2 121416	F	2	Skin3	Normal
TMA-2 121416	F	3	Skin4	squamous cell carcinoma and basal cell carcinoma
TMA-2 121416	F	4	Skin4	Normal
TMA-2 121416	F	5	Skin5	squamous cell carcinoma, moderately to poorly differentiated
TMA-2 121416	F	6	Skin5	Normal
TMA-2 121416	F	7	Ovary1	papillary serous carcinoma, high grade
TMA-2 121416	F	8	Ovary1	Normal
TMA-2 121416	F	9	Ovary2	Rt: adenocarcinoma, poorly differentiated; left: serous adenocarcinoma, high g
TMA-2 121416	F	10	Ovary2	Normal
TMA-2 121416	F	11	Prostate4	invasive adenocarcinoma, Gleason Score 3+4
TMA-2 121416	F	12	Prostate4	Normal
TMA-2 121416	G	1	Prostate5	invasive adenocarcinoma, Gleason Score 3+4
TMA-2 121416	G	2	Prostate5	Normal
TMA-2 121416	G	3	Prostate6	invasive adenocarcinoma, Gleason Score 3+4
TMA-2 121416	G	4	Prostate6	Normal
TMA-2 121416	G	5	Prostate7	invasive adenocarcinoma, Gleason Score 3+4
TMA-2 121416	G	6	Prostate7	Normal
TMA-2 121416	G	7	Prostate8	invasive adenocarcinoma, Gleason Score 4+3, focal 5
TMA-2 121416	G	8	Prostate8	Normal
TMA-2 121416	G	9	Sarcoma1	high grade malignant pleomorphic sarcoma (differentiated)
TMA-2 121416	G	10	Sarcoma1	Normal
TMA-2 121416	G	11	Sarcoma2	fibrosarcoma
TMA-2 121416	G	12	Sarcoma2	Normal
TMA-2 121416	H	1	Sarcoma3	undifferentiated pleomorphic sarcoma
TMA-2 121416	H	2	Sarcoma3	Normal
TMA-2 121416	H	3	Sarcoma4	high grade sarcoma
TMA-2 121416	H	4	Sarcoma4	Normal
TMA-2 121416	H	6	Testis1	Normal
TMA-2 121417	H	5	Testis1	embryonal carcinoma
