# Supplementary material for: An N-glycome tissue atlas of 15 human normal and cancer tissue types determined by MALDI-imaging mass spectrometry
Source: Sci Rep. 2024 Jan 4;14:489. doi: 10.1038/s41598-023-50957-w (PMC10766640; doi:10.1038/s41598-023-50957-w)
Supplement: Supplementary file 4 — Supplementary Table 2. [file 41598_2023_50957_MOESM4_ESM.xlsx]

## Sheet: Sheet1
Name	Formula	m/z	Main Adduct	Structure	Type	GlyCosmos ID
Hex2HexNAc2	(C6H10O5)2(C8H13NO5)2(H2O)	771.282	[M+Na]+		Paucimannose	G63628AV
Hex2dHex1HexNAc2	(C6H10O5)2(C6H10O4)1(C8H13NO5)2(H2O)	917.317	[M+Na]+		Paucimannose	G31685JQ
Hex3HexNAc2	(C6H10O5)3(C8H13NO5)2(H2O)	933.317	[M+Na]+		Paucimannose	G14669DU
Hex3dHex1HexNAc2	(C6H10O5)3(C6H10O4)1(C8H13NO5)2(H2O)	1079.37	[M+Na]+		Paucimannose	G74724QE
Hex4HexNAc2	(C6H10O5)4(C8H13NO5)2(H2O)	1095.37	[M+Na]+		Paucimannose	G66538GV
Hex3HexNAc3	(C6H10O5)3(C8H13NO5)3(H2O)	1136.4	[M+Na]+		Biantennary	G60145BJ
Hex4dHex1HexNAc2	(C6H10O5)4(C6H10O4)1(C8H13NO5)2(H2O)	1241.43	[M+Na]+		High Mannose	G00406II
Hex5HexNAc2	(C6H10O5)5(C8H13NO5)2(H2O)	1257.42	[M+Na]+		High Mannose	G06110VR
Hex3dHex1HexNAc3	(C6H10O5)3(C6H10O4)1(C8H13NO5)3(H2O)	1282.45	[M+Na]+		Biantennary	G94854LT
Hex4HexNAc3	(C6H10O5)4(C8H13NO5)3(H2O)	1298.45	[M+Na]+		Biantennary	G23453IV
Hex3HexNAc4	(C6H10O5)3(C8H13NO5)4(H2O)	1339.48	[M+Na]+		Biantennary	G78977TF
Hex5dHex1HexNAc2	(C6H10O5)5(C6H10O4)1(C8H13NO5)2(H2O)	1403.48	[M+Na]+		High Mannose	G25637MV
Hex6HexNAc2	(C6H10O5)6(C8H13NO5)2(H2O)	1419.48	[M+Na]+		High Mannose	G39188ZX
Hex4dHex1HexNAc3	(C6H10O5)4(C6H10O4)1(C8H13NO5)3(H2O)	1444.51	[M+Na]+		Biantennary	G29880MM
Hex5HexNAc3	(C6H10O5)5(C8H13NO5)3(H2O)	1460.5	[M+Na]+		Hybrid	G33609NS
Hex3dHex1HexNAc4	(C6H10O5)3(C6H10O4)1(C8H13NO5)4(H2O)	1485.53	[M+Na]+		Biantennary	G49874UX
Hex4HexNAc4	(C6H10O5)4(C8H13NO5)4(H2O)	1501.53	[M+Na]+		Biantennary	G81295CK
Hex3HexNAc5	(C6H10O5)3(C8H13NO5)5(H2O)	1542.56	[M+Na]+		GlcNAc Bisect	G31936TA
Hex7HexNAc2	(C6H10O5)7(C8H13NO5)2(H2O)	1581.53	[M+Na]+		High Mannose	G05724UK
Hex4dHex2HexNAc3	(C6H10O5)4(C6H10O4)2(C8H13NO5)3(H2O)	1590.57	[M+Na]+		Biantennary	G55383ZG
Hex5dHex1HexNAc3	(C6H10O5)5(C6H10O4)1(C8H13NO5)3(H2O)	1606.56	[M+Na]+		Hybrid	G82119TF
Hex6HexNAc3	(C6H10O5)6(C8H13NO5)3(H2O)	1622.55	[M+Na]+		Hybrid	G72735IY
Hex4dHex1HexNAc4	(C6H10O5)4(C6H10O4)1(C8H13NO5)4(H2O)	1647.59	[M+Na]+		Biantennary	G46687AB
Hex5HexNAc4	(C6H10O5)5(C8H13NO5)4(H2O)	1663.58	[M+Na]+		Biantennary	G50045TK
Hex3dHex1HexNAc5	(C6H10O5)3(C6H10O4)1(C8H13NO5)5(H2O)	1688.61	[M+Na]+		GlcNAc Bisect	G10256JP
Hex4HexNAc5	(C6H10O5)4(C8H13NO5)5(H2O)	1704.61	[M+Na]+		GlcNAc Bisect	G23432EQ
Hex8HexNAc2	(C6H10O5)8(C8H13NO5)2(H2O)	1743.58	[M+Na]+		High Mannose	G64527OM
Hex4HexNAc4NeuAc1	(C6H10O5)4(C8H13NO5)4(C11H17NO8)1(H2O)	1792.62	[M+Na]+		Biantennary	G31916IQ
Hex4dHex2HexNAc4	(C6H10O5)4(C6H10O4)2(C8H13NO5)4(H2O)	1793.64	[M+Na]+		Biantennary	G74430RZ
Hex5dHex1HexNAc4	(C6H10O5)5(C6H10O4)1(C8H13NO5)4(H2O)	1809.64	[M+Na]+		Biantennary	G23863VK
Hex6HexNAc4	(C6H10O5)6(C8H13NO5)4(H2O)	1825.63	[M+Na]+		Hybrid	G65092SV
Hex4dHex1HexNAc5	(C6H10O5)4(C6H10O4)1(C8H13NO5)5(H2O)	1850.67	[M+Na]+		GlcNAc Bisect	G03382KH
Hex5HexNAc5	(C6H10O5)5(C8H13NO5)5(H2O)	1866.66	[M+Na]+		GlcNAc Bisect	G79568CQ
Hex3dHex1HexNAc6	(C6H10O5)3(C6H10O4)1(C8H13NO5)6(H2O)	1891.69	[M+Na]+		Multiantennary	G50757KG
Hex9HexNAc2	(C6H10O5)9(C8H13NO5)2(H2O)	1905.63	[M+Na]+		High Mannose	G70101JE
Hex5dHex1HexNAc4 + 2Na + SO4	(C6H10O5)5(C6H10O4)1(C8H13NO5)4(H2O)	1911.59	[M+Na]+		Biantennary	G23863VK
Hex6dHex2HexNAc3	(C6H10O5)6(C6H10O4)2(C8H13NO5)3(H2O)	1914.67	[M+Na]+		Hybrid	G20210JR
Hex5HexNAc4NeuAc1	(C6H10O5)5(C8H13NO5)4(C11H17NO8)1(H2O)	1954.68	[M+Na]+		Biantennary	G06356OH
Hex5dHex2HexNAc4	(C6H10O5)5(C6H10O4)2(C8H13NO5)4(H2O)	1955.7	[M+Na]+		Biantennary	G44215PV
Hex5HexNAc4NeuAc1 + 2Na	(C6H10O5)5(C8H13NO5)4(C11H17NO8)1(H2O)	1976.67	[M+Na]+		Biantennary	G06356OH
Hex4dHex2HexNAc5	(C6H10O5)4(C6H10O4)2(C8H13NO5)5(H2O)	1996.72	[M+Na]+		Biantennary	G70418MS
Hex5dHex1HexNAc5	(C6H10O5)5(C6H10O4)1(C8H13NO5)5(H2O)	2012.72	[M+Na]+		GlcNAc Bisect	G91636VS
Hex5HexNAc3 NeuAc1 +2Na+ +2SO4	(C6H10O5)5(C8H13NO5)3(H2O)	2019.66	[M+Na]+		Biantennary	G82463GQ
Hex6HexNAc5	(C6H10O5)6(C8H13NO5)5(H2O)	2028.71	[M+Na]+		Multiantennary	G20425TQ
Hex4dHex1HexNAc6	(C6H10O5)4(C6H10O4)1(C8H13NO5)6(H2O)	2053.68	[M+Na]+		GlcNAc Bisect	G51640FO
Hex10HexNAc2	(C6H10O5)10(C6H10O4)2(H2O)	2067.68	[M+Na]+		High Mannose	G40066BA
Hex5dHex1HexNAc4NeuAc1	(C6H10O5)5(C6H10O4)1(C8H13NO5)4(C11H17NO8)1(H2O)	2100.73	[M+Na]+		Biantennary	G84452RH
Hex5dHex3HexNAc4	(C6H10O5)5(C6H10O4)3(C8H13NO5)4(H2O)	2101.76	[M+Na]+		Biantennary	G25451PN
Hex5dHex1HexNAc4NeuAc1 + 2Na	(C6H10O5)5(C6H10O4)1(C8H13NO5)4(C11H17NO8)1(H2O)	2122.72	[M+Na]+		Biantennary	G84452RH
Hex4dHex3HexNAc5	(C6H10O5)4(C6H10O4)3(C8H13NO5)5(H2O)	2142.78	[M+Na]+		GlcNAc Bisect	G63381RX
Hex5dHex2HexNAc5	(C6H10O5)5(C6H10O4)2(C8H13NO5)5(H2O)	2158.78	[M+Na]+		GlcNAc Bisect	G70822IO
Hex6dHex1HexNAc5	(C6H10O5)6(C6H10O4)1(C8H13NO5)5(H2O)	2174.77	[M+Na]+		Multiantennary	G72797UR
Hex4dHex2HexNAc4NeuAc1	(C6H10O5)4(C6H10O4)2(C8H13NO5)4(C11H17NO8)1(H2O)	2186.68	[M+Na]+		Biantennary	G46524LG
Hex5dHex1HexNAc6	(C6H10O5)5(C6H10O4)1(C8H13NO5)6(H2O)	2215.8	[M+Na]+		GlcNAc Bisect	G89098OM
Hex6HexNAc6	(C6H10O5)6(C8H13NO5)6(H2O)	2231.79	[M+Na]+		GlcNAc Bisect	G78790NZ
Hex6dHex1HexNAc5 + 1SO4 + 2Na	(C6H10O5)6(C6H10O4)1(C8H13NO5)5(H2O)	2276.72	[M+Na]+		Multiantennary	G72797UR
Hex5HexNAc4NeuAc2 + 3Na	(C6H10O5)5(C8H13NO5)4(C11H17NO8)2(H2O)	2289.73	[M+Na]+		Biantennary	G48414YA
Hex5dHex3HexNAc5	(C6H10O5)5(C6H10O4)3(C8H13NO5)5(H2O)	2304.83	[M+Na]+		GlcNAc Bisect	G22625SJ
Hex6dHex2HexNAc5	(C6H10O5)6(C6H10O4)2(C8H13NO5)5(H2O)	2320.83	[M+Na]+		Multiantennary	G66163OV
Hex5dHex1HexNAc5NeuAc1 + 2Na	(C6H10O5)5(C6H10O4)1(C8H13NO5)5(C11H17NO8)1(H2O)	2332.74	[M+Na]+		Biantennary	G02030ZB
Hex6HexNAc5NeuAc1 + 2Na	(C6H10O5)6(C8H13NO5)5(C11H17NO8)1(H2O)	2341.8	[M+Na]+		Multiantennary	G59536GA
Hex5dHex2HexNAc6	(C6H10O5)5(C6H10O4)2(C8H13NO5)6(H2O)	2361.86	[M+Na]+		GlcNAc Bisect	G04672QB
Hex6dHex1HexNAc6	(C6H10O5)6(C6H10O4)1(C8H13NO5)6(H2O)	2377.85	[M+Na]+		GlcNAc Bisect	G70375MX
Hex7HexNAc6	(C6H10O5)7(C8H13NO5)6(H2O)	2393.85	[M+Na]+		Multiantennary	G47012YE
Hex5dHex1HexNAc4NeuAc2 + 2Na	(C6H10O5)5(C6H10O4)1(C8H13NO5)4(C11H17NO8)2(H2O)	2413.82	[M+Na]+		Biantennary	G22310AV
Hex5dHex1HexNAc4NeuAc2 + 3Na	(C6H10O5)5(C6H10O4)1(C8H13NO5)4(C11H17NO8)2(H2O)	2435.81	[M+Na]+		Biantennary	G22310AV
Hex6dHex1HexNAc5NeuAc1	(C6H10O5)6(C6H10O4)1(C8H13NO5)5(C11H17NO8)1(H2O)	2465.87	[M+Na]+		Multiantennary	G81263BG
Hex6dHex3HexNAc5	(C6H10O5)6(C6H10O4)3(C8H13NO5)5(H2O)	2466.89	[M+Na]+		Multiantennary	G96577RX
Hex6dHex1HexNAc5NeuAc1 + 2Na	(C6H10O5)6(C6H10O4)1(C8H13NO5)5(C11H17NO8)1(H2O)	2487.86	[M+Na]+		Multiantennary	G81263BG
Hex5dHex3HexNAc6	(C6H10O5)5(C6H10O4)3(C8H13NO5)6(H2O)	2507.91	[M+Na]+		Multiantennary	G12728EY
Hex6dHex2HexNAc6	(C6H10O5)6(C6H10O4)2(C8H13NO5)6(H2O)	2523.91	[M+Na]+		GlcNAc Bisect	G29501UT
Hex7dHex1HexNAc6	(C6H10O5)7(C6H10O4)1(C8H13NO5)6(H2O)	2539.9	[M+Na]+		Multiantennary	G90093AU
Hex5dHex2HexNAc4NeuAc2 + 3Na	(C6H10O5)5(C6H10O4)2(C8H13NO5)4(C11H17NO8)2(H2O)	2582.83	[M+Na]+		Biantennary	G56784JY
Hex7HexNAc7	(C6H10O5)7(C8H13NO5)7(H2O)	2596.93	[M+Na]+		GlcNAc Bisect	G07166XN
Hex6dHex4HexNAc5	(C6H10O5)6(C6H10O4)4(C8H13NO5)5(H2O)	2612.95	[M+Na]+		Multiantennary	G95133RI
Hex7dHex1HexNAc5NeuAc1 + 1Na	(C6H10O5)7(C6H10O4)1(C8H13NO5)5(C11H17NO8)1(H2O)	2627.92	[M+Na]+		Multiantennary	G13728QT
Hex5dHex1HexNAc5NeuAc2 + 3Na	(C6H10O5)5(C6H10O4)1(C8H13NO5)5(C11H17NO8)2(H2O)	2638.89	[M+Na]+		GlcNAc Bisect	G91473PK
Hex6dHex3HexNAc6	(C6H10O5)6(C6H10O4)3(C8H13NO5)6(H2O)	2669.97	[M+Na]+		GlcNAc Bisect	G46241DR
Hex7dHex2HexNAc6	(C6H10O5)7(C6H10O4)2(C8H13NO5)6(H2O)	2685.96	[M+Na]+		Multiantennary	G30769VJ
Hex7dHex1HexNAc7	(C6H10O5)7(C6H10O4)1(C8H13NO5)7(H2O)	2742.98	[M+Na]+		GlcNAc Bisect	G45883VE
Hex8HexNAc7	(C6H10O5)8(C8H13NO5)7(H2O)	2758.98	[M+Na]+		PolyLacNAc	G77582RK
Hex6dHex2HexNAc6NeuAc1	(C6H10O5)6(C6H10O4)2(C8H13NO5)6(C11H17NO8)1(H2O)	2816.02	[M+Na]+		GlcNAc Bisect	G64130AC
Hex7dHex3HexNAc6	(C6H10O5)7(C6H10O4)3(C8H13NO5)6(H2O)	2832.02	[M+Na]+		Multiantennary	G22276PO
Hex7dHex1HexNAc6NeuAc1 + 2Na	(C6H10O5)7(C6H10O4)1(C8H13NO5)6(C11H17NO8)1(H2O)	2852.99	[M+Na]+		Multiantennary	G34617SM
Hex6dHex3HexNAc7	(C6H10O5)6(C6H10O4)3(C8H13NO5)7(H2O)	2873.05	[M+Na]+		Multiantennary	G93756KN
Hex7dHex2HexNAc7	(C6H10O5)7(C6H10O4)2(C8H13NO5)7(H2O)	2889.04	[M+Na]+		GlcNAc Bisect	G88976TU
Hex8dHex1HexNAc7	(C6H10O5)8(C6H10O4)1(C8H13NO5)7(H2O)	2905.04	[M+Na]+		PolyLacNAc	G31544HA
Hex7dHex4HexNAc6	(C6H10O5)7(C6H10O4)4(C8H13NO5)6(H2O)	2978.08	[M+Na]+		Multiantennary	G79286RS
Hex7dHex3HexNAc7	(C6H10O5)7(C6H10O4)3(C8H13NO5)7(H2O)	3035.1	[M+Na]+		GlcNAc Bisect	G03027LH
Hex8dHex1HexNac8	(C6H10O5)8(C6H10O4)1(C8H13NO5)8(H2O)	3108.12	[M+Na]+		GlcNAc Bisect	G19603RR
Hex9HexNAc8	(C6H10O5)9(C8H13NO5)8(H2O)	3124.11	[M+Na]+		PolyLacNAc	G19972YZ
Hex8dHex3HexNAc7	(C6H10O5)8(C6H10O4)3(C8H13NO5)7(H2O)	3197.15	[M+Na]+		PolyLacNAc	G11555PU
Hex8dHex1HexNAc7NeuAc1 + 2Na	(C6H10O5)8(C6H10O4)1(C8H13NO5)7(C11H17NO8)1(H2O)	3218.12	[M+Na]+		PolyLacNAc	G58598BO
Hex9dHex1HexNAc8	(C6H10O5)9(C6H10O4)1(C8H13NO5)8(H2O)	3270.17	[M+Na]+		PolyLacNAc	G70894RY
Hex7dHex5HexNAc7	(C6H10O5)7(C6H10O4)5(C8H13NO5)7(H2O)	3327.21	[M+Na]+		Multiantennary	G52195TS
Hex9dHex1HexNAc9	(C6H10O5)9(C6H10O4)1(C8H13NO5)9(H2O)	3473.25	[M+Na]+		GlcNAc Bisect	G39643OJ
Hex10dHex1HexNAc9	(C6H10O5)10(C6H10O4)1(C8H13NO5)9(H2O)	3635.3	[M+Na]+		PolyLacNAc

## Sheet: Sheet2
Structure
