# Supplementary material for: An N-glycome tissue atlas of 15 human normal and cancer tissue types determined by MALDI-imaging mass spectrometry
Source: Sci Rep. 2024 Jan 4;14:489. doi: 10.1038/s41598-023-50957-w (PMC10766640; doi:10.1038/s41598-023-50957-w)
Supplement: Supplementary file 5 — Supplementary Table 3. [file 41598_2023_50957_MOESM5_ESM.xlsx]

## Sheet: Sheet1
Name	Formula	m/z	Main Adduct	Structure	Type	α2,6 only	α2,3 only	mix	GlyCosmos ID
Hex4HexNAc3NeuAc1 + 2Na	(C6H10O5)4(C8H13NO5)3(H2O)	1611.61	[M+Na]+		Biantennary	yes	yes	no	G72291OX
Hex4dHex1HexNAc3neuAc1 + 2Na	(C6H10O5)4(C6H10O4)1(C8H13NO5)3(C11H17NO8)1(H2O)	1757.65	[M+Na]+		Biantennary	yes	yes	no	G11870QZ
Hex6HexNAc3	(C6H10O5)6(C8H13NO5)3(C11H17NO8)1(H2O)	1935.64	[M+Na]+		Hybrid	yes	yes	no	G23294PN
Hex5HexNAc4NeuAc1 + 2Na	(C6H10O5)5(C8H13NO5)4(C11H17NO8)1(H2O)	1976.67	[M+Na]+		Biantennary	yes	yes	no	G06356OH
Hex5dHex1HexNAc4NeuAc1 + 2Na	(C6H10O5)5(C6H10O4)1(C8H13NO5)4(C11H17NO8)1(H2O)	2122.72	[M+Na]+		Biantennary	yes	yes	no	G84452RH
Hex4dHex1HexNAc5NeuAc1 + 2Na	(C6H10O5)4(C6H10O4)1(C8H13NO5)5(C11H17NO8)1(H2O)	2163.72	[M+Na]+		GlcNAc Bisect	no	yes	no	G72667IM
Hex5HexNAc4NeuAc2 + 3Na	(C6H10O5)5(C8H13NO5)4(C11H17NO8)2(H2O)	2289.73	[M+Na]+		Biantennary	yes	yes	1 each	G48414YA
Hex5dHex1HexNAc5neuAc1 + 2Na	(C6H10O5)5(C6H10O4)1(C8H13NO5)5(C11H17NO8)1(H2O)	2325.8	[M+Na]+		GlcNAc Bisect	yes	yes	no	G02030ZB
Hex6HexNAc5NeuAc1 + 2Na	(C6H10O5)6(C8H13NO5)5(C11H17NO8)1(H2O)	2341.8	[M+Na]+		Multiantennary	yes	yes	no	G59536GA
Hex5dHex1HexNAc4neuAc2 + 3Na	(C6H10O5)5(C6H10O4)1(C8H13NO5)4(C11H17NO8)2(H2O)	2435.81	[M+Na]+		Biantennary	yes	yes	1 each	G22310AV
Hex6dHex1HexNAc5neuAc1 + 2Na	(C6H10O5)6(C6H10O4)1(C8H13NO5)5(C11H17NO8)1(H2O)	2487.86	[M+Na]+		Multiantennary	yes	yes	no	G81263BG
Hex6dHex1HexNAc5neuAc2 + 2Na	(C6H10O5)6(C6H10O4)1(C8H13NO5)5(C11H17NO8)2(H2O)	2800.08	[M+Na]+		Multiantennary	yes	yes	1 each	G11629QQ
Hex7dHex1HexNAc6neuAc1 + 2Na	(C6H10O5)7(C6H10O4)1(C8H13NO5)6(C11H17NO8)1(H2O)	2852.99	[M+Na]+		Multiantennary	yes	yes	no	G34617SM
Hex7dHex2HexNAc6neuAc1 + 2Na	(C6H10O5)7(C6H10O4)2(C8H13NO5)6(C11H17NO8)1(H2O)	2999.05	[M+Na]+		Multiantennary	yes	yes	no	G74728JK
Hex7dHex1HexNAc6neuAc2 + 2Na	(C6H10O5)7(C6H10O4)1(C8H13NO5)6(C11H17NO8)2(H2O)	3166.06	[M+Na]+		Multiantennary	no	yes	1 each	G64394MX
Hex8dHex1HexNAc7neuAc1 + 2Na	(C6H10O5)8(C6H10O4)1(C8H13NO5)7(C11H17NO8)1(H2O)	3218.12	[M+Na]+		Multiantennary	yes	yes	no	G58598BO
Hex7dHex1HexNAc6neuAc3 + 2Na	(C6H10O5)7(C6H10O4)1(C8H13NO5)6(C11H17NO8)3(H2O)	3478.99	[M+Na]+		Multiantennary	no	yes	α2,6 x1; α2,3x2	G39595FH
Hex7dHex1HexNAc6neuAc4 + 2Na	(C6H10O5)7(C6H10O4)1(C8H13NO5)6(C11H17NO8)4(H2O)	3791.99	[M+Na]+		Multiantennary	no	yes	α2,6 x1; α2,3x3
